# Supplementary material for: A Novel Prognostic Biomarker Panel for Early-Stage Colon Carcinoma
Source: Cancers (Basel). 2021 Nov 24;13(23):5909. doi: 10.3390/cancers13235909 (PMC8656725; doi:10.3390/cancers13235909)
Supplement: Supplementary file 1 [file cancers-13-05909-s001.zip]

Archive with 30 entries (29 files):
- cancers-1419847 supplementary.pdf
- Supplementary Original Figures/
- Supplementary Original Figures/Supplementary Figure S1a.jpg
- Supplementary Original Figures/Supplementary Figure S1b.jpg
- Supplementary Original Figures/Supplementary Figure S1c.jpg
- Supplementary Original Figures/Supplementary Figure S1d.jpg
- Supplementary Original Figures/Supplementary Figure S1e.jpg
- Supplementary Original Figures/Supplementary Figure S1f.jpg
- Supplementary Original Figures/Supplementary Figure S1g.jpg
- Supplementary Original Figures/Supplementary Figure S1h.jpg
- Supplementary Original Figures/Supplementary Figure S1i.jpg
- Supplementary Original Figures/Supplementary Figure S1j.jpg
- Supplementary Original Figures/Supplementary Figure S1k.jpg
- Supplementary Original Figures/Supplementary Figure S1l.jpg
- Supplementary Original Figures/Supplementary Figure S2a.png
- Supplementary Original Figures/Supplementary Figure S2b.png
- Supplementary Original Figures/Supplementary Figure S2c.png
- Supplementary Original Figures/Supplementary Figure S2d.png
- Supplementary Original Figures/Supplementary Figure S2e.png
- Supplementary Original Figures/Supplementary Figure S2f.png
- Supplementary Original Figures/Supplementary Figure S2g.png
- Supplementary Original Figures/Supplementary Figure S3a.png
- Supplementary Original Figures/Supplementary Figure S3b.png
- Supplementary Original Figures/Supplementary Figure S3c.png
- Supplementary Original Figures/Supplementary Figure S3d.png
- Supplementary Original Figures/Supplementary Figure S3e.png
- Supplementary Original Figures/Supplementary Figure S3f.png
- Supplementary Original Figures/Supplementary Figure S3g.png
- Supplementary Original Figures/Supplementary Figure S4a.png
- Supplementary Original Figures/Supplementary Figure S4b.png
